# Supplementary material for: Tunability of Hybrid Silica Xerogels: Surface Chemistry and Porous Texture Based on the Aromatic Precursor
Source: Gels. 2023 May 5;9(5):382. doi: 10.3390/gels9050382 (PMC10217688; doi:10.3390/gels9050382)
Supplement: Supplementary file 1 [file gels-09-00382-s001.zip]

Archive with 1 entries (1 files):
- gels-2356822-supplementary.pdf
